# Supplementary material for: Pharmacotherapy from Pre-COVID to Post-COVID: Longitudinal Trends and Predictive Indicators for Long COVID Symptoms
Source: Biomedicines. 2024 Nov 26;12(12):2694. doi: 10.3390/biomedicines12122694 (PMC11673229; doi:10.3390/biomedicines12122694)
Supplement: Supplementary file 1 [file biomedicines-12-02694-s001.zip]

Archive with 1 entries (1 files):
- biomedicines-3291398-supplementary.pdf
